# Supplementary material for: Biophysical characterization of the CXC chemokine receptor 2 ligands
Source: PLoS One. 2024 Apr 16;19(4):e0298418. doi: 10.1371/journal.pone.0298418 (PMC11020491; doi:10.1371/journal.pone.0298418)
Supplement: S1 File — (ZIP) [file pone.0298418.s001.zip]

Archive with 6 entries (6 files):
- SI_Final.docx
- Fig_S1.pdf
- Fig_S2.pdf
- Fig_S3.pdf
- Fig_S4.pdf
- Fig_S5.pdf
